# Supplementary material for: Corrigendum to “Antiproliferative and Apoptosis Induction Potential of the Methanolic Leaf Extract of Holarrhena floribunda (G. Don)”
Source: Evid Based Complement Alternat Med. 2020 Nov 23;2020:4319146. doi: 10.1155/2020/4319146 (PMC7769636; doi:10.1155/2020/4319146)
Supplement: Supplementary Materials — Clonogenic assay results, June 2014. [file 4319146.f1.xlsx]

## Sheet: MCF 7
	Control	100 ug/ml			200 ug/ml			300 ug/ml			400 ug/ml			500 ug/ml
	20	16	115.942		9	65.2174		4	28.9855		1	7.24638		0
	10	13	94.2029		21	152.174		1	7.24638		0	0		0
	11	11	79.7101		6	43.4783		3	21.7391		0	0		0
	14	12	86.9565		4	28.9855		7	50.7246		0	0		0
	14	14	101.449		5	36.2319		3	21.7391		0	0		0
	13.8		95.6522			65.2174			26.087			1.44928		0

## Sheet: Hela
Control	100 ug/ml			200 ug/ml			300 ug/ml			400 ug/ml			500 ug/ml
							4	23.2558		1	5.81395		0
17	15	87.2093		4	23.2558		3	17.4419		1	5.81395		0
17	15	87.2093		8	46.5116		4	23.2558		1	5.81395		0
19	8	46.5116		5	29.0698		4	23.2558		0	0		0
19	27	156.977		7	40.6977		4	23.2558		0	0		0
14	21	122.093		8	46.5116		4	23.2558		0	0		0
17.2		100			37.2093			22.2868			2.90698		0

## Sheet: HT-29
Control	100 ug/ml			200 ug/ml			300 ug/ml			400 ug/ml			500 ug/ml
50	50	94.697		40	75.7576		31	58.7121		34	64.3939		10	18.9394
60	45	85.2273		45	85.2273		21	39.7727		24	45.4545		12	22.7273
50	40	75.7576		40	75.7576		36	68.1818		29	54.9242		17	32.197
55	55	104.167		44	83.3333		32	60.6061		28	53.0303		15	28.4091
49	45	85.2273		40	75.7576		23	43.5606		26	49.2424		7	13.2576
52.8		89.0152			79.1667			54.1667			53.4091			23.1061

## Sheet: KMST
Control	100 ug/ml			200 ug/ml			300 ug/ml			400 ug/ml			500 ug/ml
39	22	78.0142		23	81.5603		19	67.3759		17	60.2837		9	31.9149
24	21	74.4681		23	81.5603		20	70.922		20	70.922		16	56.7376
22	20	70.922		20	70.922		19	67.3759		22	78.0142		10	35.461
21	20	70.922		20	70.922		13	46.0993		16	56.7376		12	42.5532
35	23	81.5603		22	78.0142		20	70.922		12	42.5532		9	31.9149
28.2		75.1773			76.5957			64.539			61.7021			39.7163
